# Supplementary material for: Transarterial Chemoembolization Modulates the Exosomal miR-32-5p/cGAS-STING Axis Mediated Macrophage Ferroptosis, Triggers Immune Remodeling, and Enhances Anti-PD-1/L1 Efficacy in HCC
Source: Research (Wash D C). 2026 Jan 27;9:1096. doi: 10.34133/research.1096 (PMC12835496; doi:10.34133/research.1096)
Supplement: Supplementary 1 — Figs. S1 to S5 [file research.1096.f1.zip]

Archive with 6 entries (6 files):
- figureS1.tif
- FigureS2.tif
- figureS3.tif
- FigureS4.tif
- FigureS5.tif
- Supplementary caption.docx
